# Supplementary material for: An Eco-Friendly Extraction and Purification Approach for Obtaining Active Ingredients for Cosmetics from Two Marine Brown Seaweeds
Source: Mar Drugs. 2024 Feb 28;22(3):112. doi: 10.3390/md22030112 (PMC10971643; doi:10.3390/md22030112)
Supplement: Supplementary file 1 [file marinedrugs-22-00112-s001.zip]

Archive with 1 entries (1 files):
- marinedrugs-2876922-supplementary.pdf
